# Supplementary material for: Development of Bactericidal Peptides against Multidrug-Resistant Acinetobacter baumannii with Enhanced Stability and Low Toxicity
Source: Int J Mol Sci. 2022 Feb 16;23(4):2191. doi: 10.3390/ijms23042191 (PMC8875074; doi:10.3390/ijms23042191)
Supplement: Supplementary file 1 [file ijms-23-02191-s001.zip]

Archive with 1 entries (1 files):
- ijms-1586270-SI.pdf
